# Supplementary material for: Homoleptic and heteroleptic ketodiiminate zinc complexes for the ROP of cyclic l-lactide
Source: RSC Adv. 2023 Oct 12;13(43):29879–85. doi: 10.1039/d3ra06529d (PMC10568404; doi:10.1039/d3ra06529d)
Supplement: RA-013-D3RA06529D-s002 [file RA-013-D3RA06529D-s002.cif]

# Electronic Supplementary Material (ESI) for RSC Advances.
# This journal is © The Royal Society of Chemistry 2023

####################################################################### 
# 
# This file contains crystal structure data downloaded from the 
# Cambridge Structural Database (CSD) hosted by the Cambridge 
# Crystallographic Data Centre (CCDC).
# 
# Full information about CCDC data access policies and citation 
# guidelines are available at http://www.ccdc.cam.ac.uk/access/V1 
# 
# Audit and citation data items may have been added by the CCDC. 
# Please retain this information to preserve the provenance of 
# this file and to allow appropriate attribution of the data. 
# 
#######################################################################

data_eg_bangam

_database_code_depnum_ccdc_archive 'CCDC 2269252'
loop_
_audit_author_name
_audit_author_address
'Christoph Wolper'
;Universitaet Duisburg Essen
Germany
;
_audit_update_record             
;
2023-06-12 deposited with the CCDC.	2023-10-05 downloaded from the CCDC.
;

_audit_creation_method           SHELXL-2017/1
_shelx_SHELXL_version_number     2017/1
_chemical_name_systematic        ?
_chemical_name_common            ?
_chemical_melting_point          ?
_chemical_formula_moiety         ?
_chemical_formula_sum            'C27 H42 N4 O Zn2'
_chemical_formula_weight         569.38

loop_
_atom_type_symbol
_atom_type_description
_atom_type_scat_dispersion_real
_atom_type_scat_dispersion_imag
_atom_type_scat_source
C C 0.0033 0.0016 'International Tables Vol C Tables 4.2.6.8 and 6.1.1.4'
H H 0.0000 0.0000 'International Tables Vol C Tables 4.2.6.8 and 6.1.1.4'
N N 0.0061 0.0033 'International Tables Vol C Tables 4.2.6.8 and 6.1.1.4'
O O 0.0106 0.0060 'International Tables Vol C Tables 4.2.6.8 and 6.1.1.4'
Zn Zn 0.2839 1.4301 'International Tables Vol C Tables 4.2.6.8 and 6.1.1.4'

_space_group_crystal_system      triclinic
_space_group_IT_number           2
_space_group_name_H-M_alt        'P -1'
_space_group_name_Hall           '-P 1'

_shelx_space_group_comment       
;
The symmetry employed for this shelxl refinement is uniquely defined
by the following loop, which should always be used as a source of
symmetry information in preference to the above space-group names.
They are only intended as comments.
;

loop_
_space_group_symop_operation_xyz
'x, y, z'
'-x, -y, -z'

_cell_length_a                   7.9884(6)
_cell_length_b                   8.0941(7)
_cell_length_c                   22.3164(18)
_cell_angle_alpha                98.388(4)
_cell_angle_beta                 95.725(4)
_cell_angle_gamma                106.622(4)
_cell_volume                     1352.54(19)
_cell_formula_units_Z            2
_cell_measurement_temperature    100(2)
_cell_measurement_reflns_used    9804
_cell_measurement_theta_min      2.66
_cell_measurement_theta_max      31.24

_exptl_crystal_description       tablet
_exptl_crystal_colour            'pale yellow'
_exptl_crystal_density_meas      ?
_exptl_crystal_density_method    ?
_exptl_crystal_density_diffrn    1.398
_exptl_crystal_F_000             600
_exptl_transmission_factor_min   ?
_exptl_transmission_factor_max   ?
_exptl_crystal_size_max          0.255
_exptl_crystal_size_mid          0.119
_exptl_crystal_size_min          0.050
_exptl_absorpt_coefficient_mu    1.799
_shelx_estimated_absorpt_T_min   0.657
_shelx_estimated_absorpt_T_max   0.915
_exptl_absorpt_correction_type   multi-scan
_exptl_absorpt_correction_T_min  0.64
_exptl_absorpt_correction_T_max  0.75
_exptl_absorpt_process_details   
; 
 SADABS
 R.H. Blessing, Acta Cryst. (1995) A51 33-38 
;
_exptl_absorpt_special_details   ?
_diffrn_ambient_temperature      100(2)
_diffrn_radiation_wavelength     0.71073
_diffrn_radiation_type           MoK\a
_diffrn_radiation_source         'fine-focus sealed tube'
_diffrn_radiation_monochromator  'Triumph Goebel mirror'
_diffrn_measurement_device_type  'Bruker D8 KAPPA II (APEX II detector)'
_diffrn_measurement_method       'Data collection strategy APEX 3/QUEEN'
_diffrn_detector_area_resol_mean 512
_diffrn_reflns_number            92625
_diffrn_reflns_av_unetI/netI     0.0261
_diffrn_reflns_av_R_equivalents  0.0446
_diffrn_reflns_limit_h_min       -12
_diffrn_reflns_limit_h_max       12
_diffrn_reflns_limit_k_min       -12
_diffrn_reflns_limit_k_max       12
_diffrn_reflns_limit_l_min       -34
_diffrn_reflns_limit_l_max       34
_diffrn_reflns_theta_min         2.664
_diffrn_reflns_theta_max         33.268
_diffrn_reflns_theta_full        25.242
_diffrn_measured_fraction_theta_max 0.994
_diffrn_measured_fraction_theta_full 1.000
_diffrn_reflns_Laue_measured_fraction_max 0.994
_diffrn_reflns_Laue_measured_fraction_full 1.000
_diffrn_reflns_point_group_measured_fraction_max 0.994
_diffrn_reflns_point_group_measured_fraction_full 1.000
_reflns_number_total             10387
_reflns_number_gt                8666
_reflns_threshold_expression     'I > 2\s(I)'
_reflns_Friedel_coverage         0.000
_reflns_Friedel_fraction_max     .
_reflns_Friedel_fraction_full    .

_reflns_special_details          
;
 Reflections were merged by SHELXL according to the crystal
 class for the calculation of statistics and refinement.

 _reflns_Friedel_fraction is defined as the number of unique
 Friedel pairs measured divided by the number that would be
 possible theoretically, ignoring centric projections and
 systematic absences.
;
_computing_data_collection       'BRUKER APEX3(v2019.1-0)'
_computing_cell_refinement       'BRUKER APEX3(v2019.1-0)'
_computing_data_reduction        'BRUKER APEX3(v2019.1-0)'
_computing_structure_solution    'BRUKER APEX3(v2019.1-0)'
_computing_structure_refinement  'SHELXL-2017/1 (Sheldrick, 2017)'
_computing_molecular_graphics    'ORTEP/PLATON (Spek)'
_computing_publication_material  'BRUKER AXS SHELXTL (c) 2008 / Vers. 2008/4'

_refine_special_details          
;
 Treatment of hydrogen atoms:    
 Riding model on idealized geometries 
 with the 1.2 fold isotropic displacement 
 parameters of the equivalent Uij of the 
 corresponding carbon atom.
 The methyl groups are idealized with
 tetrahedral angles in a combined 
 rotating and rigid group refinement
 with the 1.5 fold isotropic displacement
 parameters of the equivalent Uij of the 
 corresponding carbon atom.
;
_refine_ls_structure_factor_coef Fsqd
_refine_ls_matrix_type           full
_refine_ls_weighting_scheme      calc
_refine_ls_weighting_details     
'w=1/[\s^2^(Fo^2^)+(0.0322P)^2^+0.5120P] where P=(Fo^2^+2Fc^2^)/3'
_atom_sites_solution_primary     direct
_atom_sites_solution_secondary   diffmap
_atom_sites_solution_hydrogens   geom
_refine_ls_hydrogen_treatment    constr
_refine_ls_extinction_method     none
_refine_ls_extinction_coef       .
_refine_ls_number_reflns         10387
_refine_ls_number_parameters     313
_refine_ls_number_restraints     0
_refine_ls_R_factor_all          0.0406
_refine_ls_R_factor_gt           0.0290
_refine_ls_wR_factor_ref         0.0679
_refine_ls_wR_factor_gt          0.0640
_refine_ls_goodness_of_fit_ref   1.040
_refine_ls_restrained_S_all      1.040
_refine_ls_shift/su_max          0.003
_refine_ls_shift/su_mean         0.000

loop_
_atom_site_label
_atom_site_type_symbol
_atom_site_fract_x
_atom_site_fract_y
_atom_site_fract_z
_atom_site_U_iso_or_equiv
_atom_site_adp_type
_atom_site_occupancy
_atom_site_site_symmetry_order
_atom_site_calc_flag
_atom_site_refinement_flags_posn
_atom_site_refinement_flags_adp
_atom_site_refinement_flags_occupancy
_atom_site_disorder_assembly
_atom_site_disorder_group
Zn1 Zn 0.67166(2) 0.42020(2) 0.82461(2) 0.01123(3) Uani 1 1 d . . . . .
Zn2 Zn 0.50235(2) 0.31990(2) 0.66751(2) 0.01247(4) Uani 1 1 d . . . . .
O1 O 0.48356(11) 0.27287(11) 0.75418(4) 0.01236(15) Uani 1 1 d . . . . .
N1 N 0.57054(14) 0.32373(14) 0.89222(5) 0.01456(19) Uani 1 1 d . . . . .
N2 N 0.29279(14) 0.13465(15) 0.62519(5) 0.0169(2) Uani 1 1 d . . . . .
N3 N 0.88338(14) 0.31062(14) 0.83507(5) 0.01406(18) Uani 1 1 d . . . . .
N4 N 0.38982(14) 0.52344(15) 0.64929(5) 0.0160(2) Uani 1 1 d . . . . .
C1 C 0.42526(16) 0.18880(16) 0.88261(6) 0.0144(2) Uani 1 1 d . . . . .
C2 C 0.32548(16) 0.10943(16) 0.82473(6) 0.0149(2) Uani 1 1 d . . . . .
H2 H 0.221175 0.017860 0.826060 0.018 Uiso 1 1 calc R U . . .
C3 C 0.35026(15) 0.13948(15) 0.76480(5) 0.0120(2) Uani 1 1 d . . . . .
C4 C 0.22440(16) 0.02187(16) 0.71673(6) 0.0150(2) Uani 1 1 d . . . . .
H4 H 0.146334 -0.074364 0.729664 0.018 Uiso 1 1 calc R U . . .
C5 C 0.19319(16) 0.02057(16) 0.65360(6) 0.0144(2) Uani 1 1 d . . . . .
C6 C 0.35550(19) 0.1100(2) 0.93621(6) 0.0222(3) Uani 1 1 d . . . . .
H6A H 0.241271 0.019884 0.921826 0.033 Uiso 1 1 calc R U . . .
H6B H 0.340667 0.202242 0.967000 0.033 Uiso 1 1 calc R U . . .
H6C H 0.439482 0.057070 0.954446 0.033 Uiso 1 1 calc R U . . .
C7 C 0.03307(18) -0.12292(18) 0.61813(7) 0.0206(3) Uani 1 1 d . . . . .
H7A H -0.053086 -0.070298 0.601213 0.031 Uiso 1 1 calc R U . . .
H7B H -0.020578 -0.200197 0.645564 0.031 Uiso 1 1 calc R U . . .
H7C H 0.069209 -0.191146 0.584653 0.031 Uiso 1 1 calc R U . . .
C8 C 0.69026(18) 0.37431(17) 0.95048(6) 0.0171(2) Uani 1 1 d . . . . .
H8A H 0.623550 0.336061 0.983678 0.020 Uiso 1 1 calc R U . . .
H8AB H 0.741616 0.503533 0.960346 0.020 Uiso 1 1 calc R U . . .
C9 C 0.83866(18) 0.28989(17) 0.94641(6) 0.0180(2) Uani 1 1 d . . . . .
H9A H 0.909143 0.314666 0.987589 0.022 Uiso 1 1 calc R U . . .
H9AB H 0.784662 0.161187 0.934887 0.022 Uiso 1 1 calc R U . . .
C10 C 0.96375(17) 0.35080(18) 0.90094(6) 0.0178(2) Uani 1 1 d . . . . .
H10A H 1.018517 0.479322 0.912881 0.021 Uiso 1 1 calc R U . . .
H10B H 1.059715 0.296431 0.904951 0.021 Uiso 1 1 calc R U . . .
C11 C 1.02523(17) 0.38006(18) 0.79933(6) 0.0188(2) Uani 1 1 d . . . . .
H11A H 0.976876 0.352864 0.755678 0.028 Uiso 1 1 calc R U . . .
H11B H 1.118988 0.325920 0.806103 0.028 Uiso 1 1 calc R U . . .
H11C H 1.073919 0.507468 0.812506 0.028 Uiso 1 1 calc R U . . .
C12 C 0.8092(2) 0.11823(17) 0.81383(6) 0.0196(2) Uani 1 1 d . . . . .
H12A H 0.763159 0.093462 0.770011 0.029 Uiso 1 1 calc R U . . .
H12B H 0.713279 0.071019 0.836679 0.029 Uiso 1 1 calc R U . . .
H12C H 0.902110 0.063143 0.820759 0.029 Uiso 1 1 calc R U . . .
C13 C 0.23881(18) 0.1474(2) 0.56188(6) 0.0218(3) Uani 1 1 d . . . . .
H13A H 0.142776 0.039872 0.542016 0.026 Uiso 1 1 calc R U . . .
H13B H 0.339976 0.156557 0.538937 0.026 Uiso 1 1 calc R U . . .
C14 C 0.17485(18) 0.3071(2) 0.55955(6) 0.0239(3) Uani 1 1 d . . . . .
H14A H 0.126473 0.303428 0.516594 0.029 Uiso 1 1 calc R U . . .
H14B H 0.076776 0.298094 0.583966 0.029 Uiso 1 1 calc R U . . .
C15 C 0.31415(18) 0.4843(2) 0.58293(6) 0.0218(3) Uani 1 1 d . . . . .
H15A H 0.412504 0.492255 0.558690 0.026 Uiso 1 1 calc R U . . .
H15B H 0.261415 0.577018 0.574709 0.026 Uiso 1 1 calc R U . . .
C16 C 0.51608(19) 0.70249(18) 0.66262(7) 0.0216(3) Uani 1 1 d . . . . .
H16A H 0.611343 0.707494 0.637805 0.032 Uiso 1 1 calc R U . . .
H16B H 0.566000 0.732536 0.706157 0.032 Uiso 1 1 calc R U . . .
H16C H 0.454632 0.786158 0.652742 0.032 Uiso 1 1 calc R U . . .
C17 C 0.24738(18) 0.5179(2) 0.68705(7) 0.0222(3) Uani 1 1 d . . . . .
H17A H 0.184017 0.599202 0.676181 0.033 Uiso 1 1 calc R U . . .
H17B H 0.298558 0.552264 0.730464 0.033 Uiso 1 1 calc R U . . .
H17C H 0.165029 0.398651 0.679574 0.033 Uiso 1 1 calc R U . . .
C18 C 0.76120(18) 0.68315(16) 0.81467(6) 0.0174(2) Uani 1 1 d . . . . .
H18 H 0.786191 0.709964 0.773523 0.021 Uiso 1 1 calc R U . . .
C19 C 0.90129(18) 0.75216(16) 0.86605(7) 0.0191(2) Uani 1 1 d . . . . .
H19 H 1.021235 0.756686 0.865404 0.023 Uiso 1 1 calc R U . . .
C20 C 0.8322(2) 0.81056(17) 0.91634(6) 0.0205(3) Uani 1 1 d . . . . .
H20 H 0.896103 0.859788 0.956255 0.025 Uiso 1 1 calc R U . . .
C21 C 0.6499(2) 0.78482(17) 0.89847(6) 0.0207(3) Uani 1 1 d . . . . .
H21 H 0.570890 0.812470 0.924532 0.025 Uiso 1 1 calc R U . . .
C22 C 0.60631(19) 0.71289(17) 0.83688(6) 0.0191(2) Uani 1 1 d . . . . .
H22 H 0.493521 0.687206 0.813071 0.023 Uiso 1 1 calc R U . . .
C23 C 0.75995(16) 0.37204(17) 0.64514(6) 0.0163(2) Uani 1 1 d . . . . .
H23 H 0.858942 0.459775 0.674565 0.020 Uiso 1 1 calc R U . . .
C24 C 0.73313(17) 0.39900(18) 0.58282(6) 0.0181(2) Uani 1 1 d . . . . .
H24 H 0.741031 0.508359 0.570672 0.022 Uiso 1 1 calc R U . . .
C25 C 0.69415(18) 0.23992(19) 0.54380(6) 0.0193(2) Uani 1 1 d . . . . .
H25 H 0.667763 0.221083 0.500426 0.023 Uiso 1 1 calc R U . . .
C26 C 0.70000(18) 0.10934(18) 0.57915(6) 0.0192(2) Uani 1 1 d . . . . .
H26 H 0.676503 -0.011940 0.563479 0.023 Uiso 1 1 calc R U . . .
C27 C 0.74563(17) 0.18779(18) 0.64030(6) 0.0181(2) Uani 1 1 d . . . . .
H27 H 0.764401 0.130628 0.673488 0.022 Uiso 1 1 calc R U . . .

loop_
_atom_site_aniso_label
_atom_site_aniso_U_11
_atom_site_aniso_U_22
_atom_site_aniso_U_33
_atom_site_aniso_U_23
_atom_site_aniso_U_13
_atom_site_aniso_U_12
Zn1 0.01251(6) 0.00985(6) 0.01016(6) 0.00231(5) 0.00066(5) 0.00170(5)
Zn2 0.00991(6) 0.01588(7) 0.01007(6) 0.00252(5) 0.00056(5) 0.00175(5)
O1 0.0118(4) 0.0119(4) 0.0113(4) 0.0023(3) 0.0006(3) 0.0006(3)
N1 0.0177(5) 0.0146(5) 0.0106(4) 0.0036(4) 0.0017(4) 0.0031(4)
N2 0.0135(5) 0.0219(5) 0.0111(4) 0.0001(4) -0.0013(4) 0.0012(4)
N3 0.0174(5) 0.0130(4) 0.0124(4) 0.0029(4) 0.0014(4) 0.0054(4)
N4 0.0133(4) 0.0220(5) 0.0144(5) 0.0069(4) 0.0029(4) 0.0060(4)
C1 0.0151(5) 0.0162(5) 0.0140(5) 0.0058(4) 0.0044(4) 0.0058(4)
C2 0.0124(5) 0.0159(5) 0.0155(5) 0.0056(4) 0.0021(4) 0.0014(4)
C3 0.0112(5) 0.0111(5) 0.0143(5) 0.0033(4) 0.0016(4) 0.0040(4)
C4 0.0139(5) 0.0122(5) 0.0170(5) 0.0031(4) -0.0002(4) 0.0012(4)
C5 0.0120(5) 0.0131(5) 0.0163(5) -0.0013(4) -0.0015(4) 0.0041(4)
C6 0.0216(6) 0.0269(7) 0.0157(6) 0.0093(5) 0.0043(5) 0.0006(5)
C7 0.0170(6) 0.0170(6) 0.0216(6) 0.0003(5) -0.0054(5) -0.0001(5)
C8 0.0223(6) 0.0161(5) 0.0104(5) 0.0021(4) 0.0007(4) 0.0030(5)
C9 0.0246(6) 0.0162(5) 0.0117(5) 0.0029(4) -0.0028(4) 0.0055(5)
C10 0.0189(6) 0.0194(6) 0.0144(5) 0.0015(4) -0.0024(4) 0.0073(5)
C11 0.0169(5) 0.0220(6) 0.0199(6) 0.0053(5) 0.0046(5) 0.0084(5)
C12 0.0294(7) 0.0130(5) 0.0163(6) 0.0021(4) 0.0011(5) 0.0071(5)
C13 0.0164(6) 0.0317(7) 0.0107(5) 0.0007(5) -0.0011(4) -0.0001(5)
C14 0.0158(6) 0.0400(8) 0.0143(6) 0.0088(6) -0.0016(5) 0.0054(6)
C15 0.0191(6) 0.0333(7) 0.0160(6) 0.0121(5) 0.0020(5) 0.0092(5)
C16 0.0209(6) 0.0207(6) 0.0248(7) 0.0086(5) 0.0035(5) 0.0066(5)
C17 0.0170(6) 0.0328(7) 0.0205(6) 0.0074(5) 0.0068(5) 0.0108(5)
C18 0.0251(6) 0.0106(5) 0.0155(5) 0.0036(4) 0.0029(5) 0.0033(4)
C19 0.0216(6) 0.0110(5) 0.0231(6) 0.0035(4) -0.0002(5) 0.0032(4)
C20 0.0297(7) 0.0125(5) 0.0165(6) 0.0014(4) -0.0027(5) 0.0050(5)
C21 0.0294(7) 0.0161(6) 0.0183(6) 0.0033(5) 0.0056(5) 0.0087(5)
C22 0.0222(6) 0.0147(5) 0.0192(6) 0.0038(5) -0.0003(5) 0.0044(5)
C23 0.0121(5) 0.0194(6) 0.0163(5) 0.0017(4) 0.0026(4) 0.0036(4)
C24 0.0142(5) 0.0221(6) 0.0196(6) 0.0074(5) 0.0054(4) 0.0053(5)
C25 0.0173(6) 0.0284(7) 0.0132(5) 0.0044(5) 0.0036(4) 0.0080(5)
C26 0.0195(6) 0.0210(6) 0.0170(6) 0.0012(5) 0.0030(5) 0.0073(5)
C27 0.0180(6) 0.0218(6) 0.0152(5) 0.0039(5) 0.0022(4) 0.0069(5)

_geom_special_details            
;
 All esds (except the esd in the dihedral angle between two l.s. planes)
 are estimated using the full covariance matrix.  The cell esds are taken
 into account individually in the estimation of esds in distances, angles
 and torsion angles; correlations between esds in cell parameters are only
 used when they are defined by crystal symmetry.  An approximate (isotropic)
 treatment of cell esds is used for estimating esds involving l.s. planes.
;

loop_
_geom_bond_atom_site_label_1
_geom_bond_atom_site_label_2
_geom_bond_distance
_geom_bond_site_symmetry_2
_geom_bond_publ_flag
Zn1 N1 1.9402(11) . ?
Zn1 O1 2.0266(9) . ?
Zn1 C18 2.0950(13) . ?
Zn1 N3 2.1311(11) . ?
Zn1 C22 2.5508(13) . ?
Zn2 N2 1.9437(11) . ?
Zn2 O1 2.0367(9) . ?
Zn2 C23 2.1051(12) . ?
Zn2 N4 2.1582(11) . ?
Zn2 C27 2.5542(13) . ?
O1 C3 1.3502(14) . ?
N1 C1 1.3200(16) . ?
N1 C8 1.4647(16) . ?
N2 C5 1.3187(17) . ?
N2 C13 1.4627(17) . ?
N3 C11 1.4774(17) . ?
N3 C12 1.4838(17) . ?
N3 C10 1.4939(16) . ?
N4 C17 1.4766(17) . ?
N4 C16 1.4779(18) . ?
N4 C15 1.4945(17) . ?
C1 C2 1.4056(18) . ?
C1 C6 1.5167(18) . ?
C2 C3 1.4168(17) . ?
C3 C4 1.4168(17) . ?
C4 C5 1.4039(18) . ?
C5 C7 1.5137(17) . ?
C8 C9 1.5321(19) . ?
C9 C10 1.5289(19) . ?
C13 C14 1.526(2) . ?
C14 C15 1.523(2) . ?
C18 C19 1.4417(19) . ?
C18 C22 1.447(2) . ?
C19 C20 1.381(2) . ?
C20 C21 1.418(2) . ?
C21 C22 1.3798(19) . ?
C23 C24 1.4434(18) . ?
C23 C27 1.4498(19) . ?
C24 C25 1.379(2) . ?
C25 C26 1.416(2) . ?
C26 C27 1.3834(19) . ?

loop_
_geom_angle_atom_site_label_1
_geom_angle_atom_site_label_2
_geom_angle_atom_site_label_3
_geom_angle
_geom_angle_site_symmetry_1
_geom_angle_site_symmetry_3
_geom_angle_publ_flag
N1 Zn1 O1 99.59(4) . . ?
N1 Zn1 C18 128.71(5) . . ?
O1 Zn1 C18 111.80(4) . . ?
N1 Zn1 N3 92.25(4) . . ?
O1 Zn1 N3 110.57(4) . . ?
C18 Zn1 N3 111.80(5) . . ?
N1 Zn1 C22 101.35(5) . . ?
O1 Zn1 C22 102.07(4) . . ?
C18 Zn1 C22 34.55(5) . . ?
N3 Zn1 C22 141.90(4) . . ?
N2 Zn2 O1 98.30(4) . . ?
N2 Zn2 C23 126.99(5) . . ?
O1 Zn2 C23 114.01(4) . . ?
N2 Zn2 N4 92.63(5) . . ?
O1 Zn2 N4 111.71(4) . . ?
C23 Zn2 N4 111.01(5) . . ?
N2 Zn2 C27 101.07(5) . . ?
O1 Zn2 C27 101.19(4) . . ?
C23 Zn2 C27 34.58(5) . . ?
N4 Zn2 C27 142.03(4) . . ?
C3 O1 Zn1 119.56(7) . . ?
C3 O1 Zn2 120.46(7) . . ?
Zn1 O1 Zn2 119.94(4) . . ?
C1 N1 C8 121.50(11) . . ?
C1 N1 Zn1 121.24(9) . . ?
C8 N1 Zn1 114.90(8) . . ?
C5 N2 C13 122.04(11) . . ?
C5 N2 Zn2 122.49(9) . . ?
C13 N2 Zn2 114.84(9) . . ?
C11 N3 C12 108.75(10) . . ?
C11 N3 C10 107.63(10) . . ?
C12 N3 C10 110.30(10) . . ?
C11 N3 Zn1 113.06(8) . . ?
C12 N3 Zn1 107.61(8) . . ?
C10 N3 Zn1 109.49(8) . . ?
C17 N4 C16 108.83(11) . . ?
C17 N4 C15 109.73(10) . . ?
C16 N4 C15 107.76(11) . . ?
C17 N4 Zn2 107.45(8) . . ?
C16 N4 Zn2 114.83(8) . . ?
C15 N4 Zn2 108.19(8) . . ?
N1 C1 C2 124.43(11) . . ?
N1 C1 C6 119.90(11) . . ?
C2 C1 C6 115.68(11) . . ?
C1 C2 C3 132.48(12) . . ?
O1 C3 C2 122.26(11) . . ?
O1 C3 C4 122.13(11) . . ?
C2 C3 C4 115.60(11) . . ?
C5 C4 C3 132.19(12) . . ?
N2 C5 C4 124.11(11) . . ?
N2 C5 C7 120.23(12) . . ?
C4 C5 C7 115.66(12) . . ?
N1 C8 C9 110.18(10) . . ?
C10 C9 C8 115.34(11) . . ?
N3 C10 C9 116.31(11) . . ?
N2 C13 C14 110.87(11) . . ?
C15 C14 C13 115.52(11) . . ?
N4 C15 C14 116.66(11) . . ?
C19 C18 C22 105.45(11) . . ?
C19 C18 Zn1 100.38(8) . . ?
C22 C18 Zn1 90.24(8) . . ?
C20 C19 C18 108.67(12) . . ?
C19 C20 C21 108.62(12) . . ?
C22 C21 C20 108.59(12) . . ?
C21 C22 C18 108.55(12) . . ?
C21 C22 Zn1 106.32(9) . . ?
C18 C22 Zn1 55.22(7) . . ?
C24 C23 C27 105.31(11) . . ?
C24 C23 Zn2 101.76(8) . . ?
C27 C23 Zn2 89.91(8) . . ?
C25 C24 C23 108.81(12) . . ?
C24 C25 C26 108.66(12) . . ?
C27 C26 C25 108.65(12) . . ?
C26 C27 C23 108.40(12) . . ?
C26 C27 Zn2 106.68(9) . . ?
C23 C27 Zn2 55.50(6) . . ?

_refine_diff_density_max         0.714
_refine_diff_density_min         -0.625
_refine_diff_density_rms         0.073

_shelx_res_file                  
;
TITL eg_bangam in P-1
    eg_bangam.res
    created by SHELXL-2017/1 at 11:27:52 on 01-Sep-2021
CELL 0.71073 7.98840 8.09410 22.31640 98.3881 95.7252 106.6223
ZERR 2.00 0.00060 0.00070 0.00180 0.0042 0.0042 0.0041
LATT  1
SFAC C H N O ZN
UNIT 54 84 8 2 4
TEMP -173.140
SIZE 0.050 0.119 0.255
L.S. 16
ACTA
LIST 6
FMAP 2
PLAN 20
OMIT 0   0   1
WGHT    0.032200    0.512000
FVAR       0.18226
ZN1   5    0.671657    0.420201    0.824611    11.00000    0.01251    0.00985 =
         0.01016    0.00231    0.00066    0.00170
ZN2   5    0.502355    0.319902    0.667510    11.00000    0.00991    0.01588 =
         0.01007    0.00252    0.00056    0.00175
O1    4    0.483556    0.272874    0.754178    11.00000    0.01180    0.01187 =
         0.01126    0.00234    0.00055    0.00056
N1    3    0.570541    0.323729    0.892215    11.00000    0.01767    0.01456 =
         0.01057    0.00360    0.00174    0.00305
N2    3    0.292791    0.134652    0.625193    11.00000    0.01353    0.02189 =
         0.01108    0.00008   -0.00128    0.00123
N3    3    0.883379    0.310624    0.835068    11.00000    0.01735    0.01295 =
         0.01241    0.00292    0.00137    0.00545
N4    3    0.389818    0.523443    0.649286    11.00000    0.01326    0.02200 =
         0.01436    0.00686    0.00290    0.00604
C1    1    0.425260    0.188805    0.882606    11.00000    0.01510    0.01624 =
         0.01404    0.00580    0.00440    0.00577
C2    1    0.325478    0.109432    0.824732    11.00000    0.01239    0.01595 =
         0.01547    0.00560    0.00214    0.00137
AFIX  43
H2    2    0.221175    0.017860    0.826060    11.00000   -1.20000
AFIX   0
C3    1    0.350257    0.139484    0.764802    11.00000    0.01120    0.01106 =
         0.01429    0.00328    0.00160    0.00404
C4    1    0.224402    0.021865    0.716730    11.00000    0.01389    0.01215 =
         0.01697    0.00314   -0.00018    0.00125
AFIX  43
H4    2    0.146334   -0.074364    0.729664    11.00000   -1.20000
AFIX   0
C5    1    0.193190    0.020565    0.653605    11.00000    0.01197    0.01313 =
         0.01628   -0.00128   -0.00148    0.00408
C6    1    0.355498    0.110031    0.936212    11.00000    0.02158    0.02691 =
         0.01571    0.00931    0.00432    0.00057
AFIX 137
H6A   2    0.241271    0.019884    0.921826    11.00000   -1.50000
H6B   2    0.340667    0.202242    0.967000    11.00000   -1.50000
H6C   2    0.439482    0.057070    0.954446    11.00000   -1.50000
AFIX   0
C7    1    0.033069   -0.122917    0.618132    11.00000    0.01697    0.01701 =
         0.02163    0.00035   -0.00545   -0.00015
AFIX 137
H7A   2   -0.053086   -0.070298    0.601213    11.00000   -1.50000
H7B   2   -0.020578   -0.200197    0.645564    11.00000   -1.50000
H7C   2    0.069209   -0.191146    0.584653    11.00000   -1.50000
AFIX   0
C8    1    0.690260    0.374308    0.950477    11.00000    0.02231    0.01614 =
         0.01042    0.00215    0.00066    0.00296
AFIX  23
H8A   2    0.623550    0.336061    0.983678    11.00000   -1.20000
H8AB  2    0.741616    0.503533    0.960346    11.00000   -1.20000
AFIX   0
C9    1    0.838664    0.289894    0.946410    11.00000    0.02457    0.01624 =
         0.01174    0.00288   -0.00279    0.00547
AFIX  23
H9A   2    0.909143    0.314666    0.987589    11.00000   -1.20000
H9AB  2    0.784662    0.161187    0.934887    11.00000   -1.20000
AFIX   0
C10   1    0.963753    0.350797    0.900939    11.00000    0.01894    0.01944 =
         0.01438    0.00154   -0.00239    0.00730
AFIX  23
H10A  2    1.018517    0.479322    0.912881    11.00000   -1.20000
H10B  2    1.059715    0.296431    0.904951    11.00000   -1.20000
AFIX   0
C11   1    1.025230    0.380064    0.799331    11.00000    0.01687    0.02204 =
         0.01987    0.00527    0.00462    0.00841
AFIX 137
H11A  2    0.976876    0.352864    0.755678    11.00000   -1.50000
H11B  2    1.118988    0.325920    0.806103    11.00000   -1.50000
H11C  2    1.073919    0.507468    0.812506    11.00000   -1.50000
AFIX   0
C12   1    0.809184    0.118232    0.813827    11.00000    0.02938    0.01302 =
         0.01627    0.00213    0.00114    0.00711
AFIX 137
H12A  2    0.763159    0.093462    0.770011    11.00000   -1.50000
H12B  2    0.713279    0.071019    0.836679    11.00000   -1.50000
H12C  2    0.902110    0.063143    0.820759    11.00000   -1.50000
AFIX   0
C13   1    0.238806    0.147404    0.561877    11.00000    0.01638    0.03173 =
         0.01073    0.00066   -0.00113   -0.00013
AFIX  23
H13A  2    0.142776    0.039872    0.542016    11.00000   -1.20000
H13B  2    0.339976    0.156557    0.538937    11.00000   -1.20000
AFIX   0
C14   1    0.174847    0.307138    0.559547    11.00000    0.01585    0.04002 =
         0.01428    0.00884   -0.00162    0.00536
AFIX  23
H14A  2    0.126473    0.303428    0.516594    11.00000   -1.20000
H14B  2    0.076776    0.298094    0.583966    11.00000   -1.20000
AFIX   0
C15   1    0.314146    0.484286    0.582929    11.00000    0.01912    0.03330 =
         0.01597    0.01211    0.00201    0.00925
AFIX  23
H15A  2    0.412504    0.492255    0.558690    11.00000   -1.20000
H15B  2    0.261415    0.577018    0.574709    11.00000   -1.20000
AFIX   0
C16   1    0.516082    0.702487    0.662621    11.00000    0.02094    0.02072 =
         0.02480    0.00858    0.00351    0.00657
AFIX 137
H16A  2    0.611343    0.707494    0.637805    11.00000   -1.50000
H16B  2    0.566000    0.732536    0.706157    11.00000   -1.50000
H16C  2    0.454632    0.786158    0.652742    11.00000   -1.50000
AFIX   0
C17   1    0.247380    0.517926    0.687051    11.00000    0.01703    0.03282 =
         0.02046    0.00739    0.00680    0.01082
AFIX 137
H17A  2    0.184017    0.599202    0.676181    11.00000   -1.50000
H17B  2    0.298558    0.552264    0.730464    11.00000   -1.50000
H17C  2    0.165029    0.398651    0.679574    11.00000   -1.50000
AFIX   0
C18   1    0.761195    0.683149    0.814668    11.00000    0.02505    0.01058 =
         0.01554    0.00361    0.00291    0.00329
AFIX  13
H18   2    0.786191    0.709964    0.773523    11.00000   -1.20000
AFIX   0
C19   1    0.901285    0.752156    0.866046    11.00000    0.02160    0.01098 =
         0.02311    0.00354   -0.00019    0.00320
AFIX  43
H19   2    1.021235    0.756686    0.865404    11.00000   -1.20000
AFIX   0
C20   1    0.832163    0.810561    0.916336    11.00000    0.02973    0.01251 =
         0.01648    0.00139   -0.00267    0.00499
AFIX  43
H20   2    0.896103    0.859788    0.956255    11.00000   -1.20000
AFIX   0
C21   1    0.649868    0.784821    0.898467    11.00000    0.02937    0.01605 =
         0.01828    0.00327    0.00563    0.00874
AFIX  43
H21   2    0.570890    0.812470    0.924532    11.00000   -1.20000
AFIX   0
C22   1    0.606309    0.712890    0.836885    11.00000    0.02219    0.01469 =
         0.01923    0.00381   -0.00030    0.00440
AFIX  43
H22   2    0.493521    0.687206    0.813071    11.00000   -1.20000
AFIX   0
C23   1    0.759946    0.372038    0.645137    11.00000    0.01205    0.01942 =
         0.01631    0.00173    0.00258    0.00362
AFIX  13
H23   2    0.858942    0.459775    0.674565    11.00000   -1.20000
AFIX   0
C24   1    0.733129    0.398996    0.582819    11.00000    0.01424    0.02213 =
         0.01959    0.00741    0.00536    0.00533
AFIX  43
H24   2    0.741031    0.508359    0.570672    11.00000   -1.20000
AFIX   0
C25   1    0.694149    0.239924    0.543801    11.00000    0.01734    0.02840 =
         0.01316    0.00440    0.00358    0.00797
AFIX  43
H25   2    0.667763    0.221083    0.500426    11.00000   -1.20000
AFIX   0
C26   1    0.700002    0.109340    0.579151    11.00000    0.01947    0.02101 =
         0.01702    0.00115    0.00297    0.00731
AFIX  43
H26   2    0.676503   -0.011940    0.563479    11.00000   -1.20000
AFIX   0
C27   1    0.745633    0.187786    0.640301    11.00000    0.01797    0.02176 =
         0.01523    0.00391    0.00219    0.00693
AFIX  43
H27   2    0.764401    0.130628    0.673488    11.00000   -1.20000
AFIX   0
HKLF 4


REM  eg_bangam in P-1
REM R1 =  0.0290 for    8666 Fo > 4sig(Fo)  and  0.0406 for all   10387 data
REM    313 parameters refined using      0 restraints

END

WGHT      0.0322      0.5120

REM Highest difference peak  0.714,  deepest hole -0.625,  1-sigma level  0.073
Q1    1   0.2167  0.0240  0.6856  11.00000  0.05    0.71
Q2    1   0.3384  0.1422  0.7975  11.00000  0.05    0.55
Q3    1   0.3789  0.1494  0.8508  11.00000  0.05    0.55
Q4    1   0.6632  0.4182  0.7914  11.00000  0.05    0.55
Q5    1   0.9363  0.3365  0.8678  11.00000  0.05    0.53
Q6    1   0.6202  0.7509  0.8669  11.00000  0.05    0.51
Q7    1   0.2933  0.0806  0.7366  11.00000  0.05    0.51
Q8    1   0.4809  0.3129  0.6336  11.00000  0.05    0.50
Q9    1   0.7937  0.4489  0.6766  11.00000  0.05    0.49
Q10   1   0.7058  0.4310  0.8579  11.00000  0.05    0.49
Q11   1   0.7140  0.1386  0.6084  11.00000  0.05    0.48
Q12   1   0.6201  0.3823  0.8632  11.00000  0.05    0.46
Q13   1   0.5235  0.3246  0.6996  11.00000  0.05    0.45
Q14   1   0.7447  0.3945  0.6154  11.00000  0.05    0.44
Q15   1   0.2684  0.1364  0.5907  11.00000  0.05    0.43
Q16   1   0.6645  0.1667  0.5632  11.00000  0.05    0.43
Q17   1   0.4217  0.2144  0.7583  11.00000  0.05    0.43
Q18   1   0.8404  0.7279  0.8359  11.00000  0.05    0.43
Q19   1   0.3596  0.5121  0.6174  11.00000  0.05    0.42
Q20   1   0.8627  0.7618  0.8934  11.00000  0.05    0.41
;
_shelx_res_checksum              46660
####################################################################### 
# 
# This file contains crystal structure data downloaded from the 
# Cambridge Structural Database (CSD) hosted by the Cambridge 
# Crystallographic Data Centre (CCDC).
# 
# Full information about CCDC data access policies and citation 
# guidelines are available at http://www.ccdc.cam.ac.uk/access/V1 
# 
# Audit and citation data items may have been added by the CCDC. 
# Please retain this information to preserve the provenance of 
# this file and to allow appropriate attribution of the data. 
# 
#######################################################################

data_eg_l3hzncp2_tw5

_database_code_depnum_ccdc_archive 'CCDC 2269253'
loop_
_audit_author_name
_audit_author_address
'Christoph Wolper'
;Universitaet Duisburg Essen
Germany
;
_audit_update_record             
;
2023-06-12 deposited with the CCDC.	2023-10-05 downloaded from the CCDC.
;

_audit_creation_method           SHELXL-2017/1
_shelx_SHELXL_version_number     2017/1
_chemical_name_systematic        ?
_chemical_name_common            ?
_chemical_melting_point          ?
_chemical_formula_moiety         ?
_chemical_formula_sum            'C27 H48 N4 O Zn'
_chemical_formula_weight         510.06

loop_
_atom_type_symbol
_atom_type_description
_atom_type_scat_dispersion_real
_atom_type_scat_dispersion_imag
_atom_type_scat_source
C C 0.0181 0.0091 'International Tables Vol C Tables 4.2.6.8 and 6.1.1.4'
H H 0.0000 0.0000 'International Tables Vol C Tables 4.2.6.8 and 6.1.1.4'
N N 0.0311 0.0180 'International Tables Vol C Tables 4.2.6.8 and 6.1.1.4'
O O 0.0492 0.0322 'International Tables Vol C Tables 4.2.6.8 and 6.1.1.4'
Zn Zn -1.5491 0.6778 'International Tables Vol C Tables 4.2.6.8 and 6.1.1.4'

_space_group_crystal_system      triclinic
_space_group_IT_number           2
_space_group_name_H-M_alt        'P -1'
_space_group_name_Hall           '-P 1'

_shelx_space_group_comment       
;
The symmetry employed for this shelxl refinement is uniquely defined
by the following loop, which should always be used as a source of
symmetry information in preference to the above space-group names.
They are only intended as comments.
;

loop_
_space_group_symop_operation_xyz
'x, y, z'
'-x, -y, -z'

_cell_length_a                   8.0513(4)
_cell_length_b                   12.3749(6)
_cell_length_c                   14.7581(7)
_cell_angle_alpha                81.3299(17)
_cell_angle_beta                 81.6550(17)
_cell_angle_gamma                74.9858(17)
_cell_volume                     1395.29(12)
_cell_formula_units_Z            2
_cell_measurement_temperature    100(2)
_cell_measurement_reflns_used    9793
_cell_measurement_theta_min      3.05
_cell_measurement_theta_max      79.55

_exptl_crystal_description       needle
_exptl_crystal_colour            yellow
_exptl_crystal_density_meas      ?
_exptl_crystal_density_method    ?
_exptl_crystal_density_diffrn    1.214
_exptl_crystal_F_000             552
_exptl_transmission_factor_min   ?
_exptl_transmission_factor_max   ?
_exptl_crystal_size_max          0.263
_exptl_crystal_size_mid          0.087
_exptl_crystal_size_min          0.075
_exptl_absorpt_coefficient_mu    1.397
_shelx_estimated_absorpt_T_min   0.710
_shelx_estimated_absorpt_T_max   0.902
_exptl_absorpt_correction_type   multi-scan
_exptl_absorpt_correction_T_min  0.55
_exptl_absorpt_correction_T_max  0.75
_exptl_absorpt_process_details   
; 
 TWINABS
 R.H. Blessing, Acta Cryst. (1995) A51 33-38 
;
_exptl_absorpt_special_details   ?
_diffrn_ambient_temperature      100(2)
_diffrn_radiation_wavelength     1.54178
_diffrn_radiation_type           CuK\a
_diffrn_source                   'micro-focus sealed tube'
_diffrn_source_type              'INCOATEC I\mS 3.0'
_diffrn_radiation_monochromator  'multilayer mirror'
_diffrn_measurement_device_type  'Bruker D8 Venture (Photon II detector)'
_diffrn_measurement_method       'Data collection strategy APEX 3/Queen'
_diffrn_detector_area_resol_mean 7.3910
_diffrn_reflns_number            71276
_diffrn_reflns_av_unetI/netI     0.0347
_diffrn_reflns_av_R_equivalents  0.0683
_diffrn_reflns_limit_h_min       -9
_diffrn_reflns_limit_h_max       10
_diffrn_reflns_limit_k_min       -15
_diffrn_reflns_limit_k_max       15
_diffrn_reflns_limit_l_min       0
_diffrn_reflns_limit_l_max       18
_diffrn_reflns_theta_min         3.048
_diffrn_reflns_theta_max         79.538
_diffrn_reflns_theta_full        67.679
_diffrn_measured_fraction_theta_max 0.972
_diffrn_measured_fraction_theta_full 0.999
_diffrn_reflns_Laue_measured_fraction_max 0.972
_diffrn_reflns_Laue_measured_fraction_full 0.999
_diffrn_reflns_point_group_measured_fraction_max 0.972
_diffrn_reflns_point_group_measured_fraction_full 0.999
_reflns_number_total             5871
_reflns_number_gt                5551
_reflns_threshold_expression     'I > 2\s(I)'
_reflns_Friedel_coverage         0.000
_reflns_Friedel_fraction_max     .
_reflns_Friedel_fraction_full    .

_reflns_special_details          
;
 _reflns_Friedel_fraction is defined as the number of unique
 Friedel pairs measured divided by the number that would be
 possible theoretically, ignoring centric projections and
 systematic absences.
;

_computing_data_collection       'Bruker APEX3(v2017.3-0)'
_computing_cell_refinement       'Bruker APEX3(v2017.3-0)'
_computing_data_reduction        'Bruker APEX3(v2017.3-0)'
_computing_structure_solution    'Bruker APEX3(v2017.3-0)'
_computing_structure_refinement  'SHELXL-2017/1 (Sheldrick, 2017)'
_computing_molecular_graphics    'ORTEP/PLATON (Spek)'
_computing_publication_material  'BRUKER AXS SHELXTL (c) 2008 / Vers. 2008/4'

_refine_special_details          
;
 Treatment of hydrogen atoms:    
 Riding model on idealized geometries 
 with the 1.2 fold isotropic displacement 
 parameters of the equivalent Uij of the 
 corresponding carbon atom.
 The methyl groups are idealized with
 tetrahedral angles in a combined 
 rotating and rigid group refinement
 with the 1.5 fold isotropic displacement
 parameters of the equivalent Uij of the 
 corresponding carbon atom. The NH hydrogen atom was refined freely.
 Disorder:
 The co-ordinated side arm is disordered over two positions Its corresponding
 bond lengths and angles were restrained to be equal (SADI) and RIGU restraints
 were applied to the anisotropic displacement parameters. For C8, c8', c12, and
 c12' additional SIMU restraints were used.
 Twinning:
 The crystal was a non-merohedral twin of two components. The model was refined
 against HKLF5 data.
;
_refine_ls_structure_factor_coef Fsqd
_refine_ls_matrix_type           full
_refine_ls_weighting_scheme      calc
_refine_ls_weighting_details     
'w=1/[\s^2^(Fo^2^)+(0.0492P)^2^+0.8905P] where P=(Fo^2^+2Fc^2^)/3'
_atom_sites_solution_primary     direct
_atom_sites_solution_secondary   diffmap
_atom_sites_solution_hydrogens   mixed
_refine_ls_hydrogen_treatment    mixed
_refine_ls_extinction_method     none
_refine_ls_extinction_coef       .
_refine_ls_number_reflns         5871
_refine_ls_number_parameters     362
_refine_ls_number_restraints     52
_refine_ls_R_factor_all          0.0421
_refine_ls_R_factor_gt           0.0380
_refine_ls_wR_factor_ref         0.1040
_refine_ls_wR_factor_gt          0.0990
_refine_ls_goodness_of_fit_ref   1.062
_refine_ls_restrained_S_all      1.092
_refine_ls_shift/su_max          0.000
_refine_ls_shift/su_mean         0.000

loop_
_atom_site_label
_atom_site_type_symbol
_atom_site_fract_x
_atom_site_fract_y
_atom_site_fract_z
_atom_site_U_iso_or_equiv
_atom_site_adp_type
_atom_site_occupancy
_atom_site_site_symmetry_order
_atom_site_calc_flag
_atom_site_refinement_flags_posn
_atom_site_refinement_flags_adp
_atom_site_refinement_flags_occupancy
_atom_site_disorder_assembly
_atom_site_disorder_group
Zn1 Zn 0.05822(4) 0.76550(3) 0.74994(2) 0.02515(10) Uani 1 1 d . . . . .
O1 O 0.0854(2) 0.64607(13) 0.66947(11) 0.0265(3) Uani 1 1 d . . . . .
N1 N -0.0776(3) 0.69722(19) 0.85594(15) 0.0338(5) Uani 1 1 d . . . . .
N2 N 0.2250(3) 0.56212(16) 0.50880(13) 0.0238(4) Uani 1 1 d . . . . .
H2A H 0.202(4) 0.618(3) 0.539(2) 0.030(8) Uiso 1 1 d . . . . .
N3 N -0.1581(3) 0.89390(18) 0.70795(16) 0.0313(5) Uani 1 1 d D . . . .
N4 N 0.3875(3) 0.65796(17) 0.21893(13) 0.0273(4) Uani 1 1 d . . . . .
C1 C -0.0909(3) 0.5927(2) 0.86177(15) 0.0273(5) Uani 1 1 d . . . . .
C2 C -0.0154(3) 0.5213(2) 0.79310(16) 0.0270(5) Uani 1 1 d . . . . .
H2 H -0.015438 0.444157 0.810293 0.032 Uiso 1 1 calc R U . . .
C3 C 0.0596(3) 0.54736(18) 0.70311(15) 0.0223(4) Uani 1 1 d . . . . .
C4 C 0.1077(3) 0.45956(18) 0.64333(15) 0.0236(4) Uani 1 1 d . . . . .
H4 H 0.083384 0.389169 0.668169 0.028 Uiso 1 1 calc R U . . .
C5 C 0.1849(3) 0.46751(18) 0.55431(15) 0.0232(4) Uani 1 1 d . . . . .
C6 C -0.1962(4) 0.5438(2) 0.94377(18) 0.0381(6) Uani 1 1 d . . . . .
H6A H -0.172885 0.462048 0.943789 0.057 Uiso 1 1 calc R U . . .
H6B H -0.319610 0.577515 0.939631 0.057 Uiso 1 1 calc R U . . .
H6C H -0.164162 0.560214 1.000898 0.057 Uiso 1 1 calc R U . . .
C7 C 0.2281(3) 0.36705(19) 0.50145(16) 0.0294(5) Uani 1 1 d . . . . .
H7A H 0.163993 0.385242 0.447322 0.044 Uiso 1 1 calc R U . . .
H7B H 0.195858 0.303056 0.541152 0.044 Uiso 1 1 calc R U . . .
H7C H 0.352594 0.347440 0.481441 0.044 Uiso 1 1 calc R U . . .
C8 C -0.1984(13) 0.7743(7) 0.9186(8) 0.0265(17) Uani 0.605(8) 1 d D U P A 1
H8A H -0.147662 0.768047 0.976957 0.032 Uiso 0.605(8) 1 calc R U P A 1
H8AB H -0.309183 0.751312 0.933500 0.032 Uiso 0.605(8) 1 calc R U P A 1
C9 C -0.2327(6) 0.8969(4) 0.8735(3) 0.0268(11) Uani 0.605(8) 1 d D . P A 1
H9A H -0.316821 0.945485 0.915298 0.032 Uiso 0.605(8) 1 calc R U P A 1
H9AB H -0.123578 0.921996 0.864268 0.032 Uiso 0.605(8) 1 calc R U P A 1
C10 C -0.3036(5) 0.9106(4) 0.7805(3) 0.0247(10) Uani 0.605(8) 1 d D . P A 1
H10A H -0.372182 0.854613 0.781102 0.030 Uiso 0.605(8) 1 calc R U P A 1
H10B H -0.380089 0.986900 0.768928 0.030 Uiso 0.605(8) 1 calc R U P A 1
C11 C -0.2256(5) 0.8621(4) 0.6251(3) 0.0264(10) Uani 0.605(8) 1 d D . P A 1
H11A H -0.136600 0.858790 0.572013 0.040 Uiso 0.605(8) 1 calc R U P A 1
H11B H -0.330270 0.918993 0.609236 0.040 Uiso 0.605(8) 1 calc R U P A 1
H11C H -0.252777 0.788359 0.641515 0.040 Uiso 0.605(8) 1 calc R U P A 1
C12 C -0.1140(13) 1.0028(6) 0.6727(6) 0.0265(15) Uani 0.605(8) 1 d D U P A 1
H12A H -0.020503 0.991661 0.621931 0.040 Uiso 0.605(8) 1 calc R U P A 1
H12B H -0.076355 1.031852 0.722401 0.040 Uiso 0.605(8) 1 calc R U P A 1
H12C H -0.216123 1.057034 0.650316 0.040 Uiso 0.605(8) 1 calc R U P A 1
C8' C -0.1508(19) 0.7696(13) 0.9285(14) 0.032(3) Uani 0.395(8) 1 d D U P A 2
H8'A H -0.064760 0.806655 0.943567 0.039 Uiso 0.395(8) 1 calc R U P A 2
H8'B H -0.193792 0.726518 0.985126 0.039 Uiso 0.395(8) 1 calc R U P A 2
C9' C -0.2982(12) 0.8548(7) 0.8850(5) 0.042(2) Uani 0.395(8) 1 d D . P A 2
H9'A H -0.372303 0.813332 0.863652 0.050 Uiso 0.395(8) 1 calc R U P A 2
H9'B H -0.369515 0.899705 0.933245 0.050 Uiso 0.395(8) 1 calc R U P A 2
C10' C -0.2453(12) 0.9349(7) 0.8049(5) 0.041(2) Uani 0.395(8) 1 d D . P A 2
H10C H -0.164461 0.970903 0.826620 0.049 Uiso 0.395(8) 1 calc R U P A 2
H10D H -0.350319 0.995111 0.792589 0.049 Uiso 0.395(8) 1 calc R U P A 2
C11' C -0.2619(9) 0.8304(7) 0.6819(7) 0.041(2) Uani 0.395(8) 1 d D . P A 2
H11D H -0.378351 0.878195 0.675348 0.062 Uiso 0.395(8) 1 calc R U P A 2
H11E H -0.268721 0.766644 0.729349 0.062 Uiso 0.395(8) 1 calc R U P A 2
H11F H -0.210672 0.802264 0.623007 0.062 Uiso 0.395(8) 1 calc R U P A 2
C12' C -0.127(3) 0.9915(13) 0.6499(10) 0.044(4) Uani 0.395(8) 1 d D U P A 2
H12D H -0.064756 0.969504 0.590728 0.066 Uiso 0.395(8) 1 calc R U P A 2
H12E H -0.056525 1.026646 0.679773 0.066 Uiso 0.395(8) 1 calc R U P A 2
H12F H -0.237213 1.045196 0.639415 0.066 Uiso 0.395(8) 1 calc R U P A 2
C13 C 0.3209(3) 0.5698(2) 0.41741(15) 0.0258(5) Uani 1 1 d . . . . .
H13A H 0.265068 0.541075 0.373726 0.031 Uiso 1 1 calc R U . . .
H13B H 0.440500 0.522674 0.419656 0.031 Uiso 1 1 calc R U . . .
C14 C 0.3256(3) 0.6914(2) 0.38420(15) 0.0273(5) Uani 1 1 d . . . . .
H14A H 0.368521 0.722550 0.431701 0.033 Uiso 1 1 calc R U . . .
H14B H 0.206765 0.736581 0.375586 0.033 Uiso 1 1 calc R U . . .
C15 C 0.4421(3) 0.7012(2) 0.29344(15) 0.0288(5) Uani 1 1 d . . . . .
H15A H 0.442673 0.781407 0.274757 0.035 Uiso 1 1 calc R U . . .
H15B H 0.561917 0.659232 0.303282 0.035 Uiso 1 1 calc R U . . .
C16 C 0.2310(3) 0.7331(2) 0.18704(17) 0.0326(5) Uani 1 1 d . . . . .
H16A H 0.250987 0.808338 0.166854 0.049 Uiso 1 1 calc R U . . .
H16B H 0.136637 0.737706 0.237452 0.049 Uiso 1 1 calc R U . . .
H16C H 0.199775 0.704169 0.135282 0.049 Uiso 1 1 calc R U . . .
C17 C 0.5241(4) 0.6431(2) 0.14255(18) 0.0399(6) Uani 1 1 d . . . . .
H17A H 0.486831 0.611868 0.093906 0.060 Uiso 1 1 calc R U . . .
H17B H 0.628751 0.591215 0.164231 0.060 Uiso 1 1 calc R U . . .
H17C H 0.548806 0.716061 0.118005 0.060 Uiso 1 1 calc R U . . .
C18 C 0.3035(3) 0.78958(19) 0.75541(17) 0.0276(4) Uani 1 1 d . . . . .
C19 C 0.3089(3) 0.8778(2) 0.67906(15) 0.0226(4) Uani 1 1 d . . . . .
C20 C 0.2743(3) 0.97966(19) 0.71328(16) 0.0241(4) Uani 1 1 d . . . . .
C21 C 0.2485(3) 0.9610(2) 0.81174(16) 0.0280(5) Uani 1 1 d . . . . .
C22 C 0.2686(3) 0.8477(2) 0.83787(16) 0.0306(5) Uani 1 1 d . . . . .
C23 C 0.4206(4) 0.6719(2) 0.7546(3) 0.0493(7) Uani 1 1 d . . . . .
H23A H 0.382494 0.622438 0.807397 0.074 Uiso 1 1 calc R U . . .
H23B H 0.539925 0.674554 0.758498 0.074 Uiso 1 1 calc R U . . .
H23C H 0.415092 0.642584 0.697256 0.074 Uiso 1 1 calc R U . . .
C24 C 0.3434(3) 0.8576(3) 0.57945(17) 0.0353(6) Uani 1 1 d . . . . .
H24A H 0.356583 0.927283 0.540903 0.053 Uiso 1 1 calc R U . . .
H24B H 0.246320 0.833969 0.562192 0.053 Uiso 1 1 calc R U . . .
H24C H 0.449872 0.798405 0.570280 0.053 Uiso 1 1 calc R U . . .
C25 C 0.2597(4) 1.0932(2) 0.6575(2) 0.0393(6) Uani 1 1 d . . . . .
H25A H 0.294337 1.083498 0.592179 0.059 Uiso 1 1 calc R U . . .
H25B H 0.335499 1.132554 0.678497 0.059 Uiso 1 1 calc R U . . .
H25C H 0.139683 1.137592 0.665371 0.059 Uiso 1 1 calc R U . . .
C26 C 0.2044(4) 1.0526(3) 0.8739(2) 0.0474(8) Uani 1 1 d . . . . .
H26A H 0.302372 1.087203 0.869317 0.071 Uiso 1 1 calc R U . . .
H26B H 0.179680 1.020388 0.937740 0.071 Uiso 1 1 calc R U . . .
H26C H 0.102401 1.110020 0.855060 0.071 Uiso 1 1 calc R U . . .
C27 C 0.2656(5) 0.7887(4) 0.9352(2) 0.0567(9) Uani 1 1 d . . . . .
H27A H 0.182198 0.837106 0.976240 0.085 Uiso 1 1 calc R U . . .
H27B H 0.381052 0.772849 0.955459 0.085 Uiso 1 1 calc R U . . .
H27C H 0.231677 0.717783 0.936974 0.085 Uiso 1 1 calc R U . . .

loop_
_atom_site_aniso_label
_atom_site_aniso_U_11
_atom_site_aniso_U_22
_atom_site_aniso_U_33
_atom_site_aniso_U_23
_atom_site_aniso_U_13
_atom_site_aniso_U_12
Zn1 0.02880(17) 0.02027(15) 0.02517(15) -0.00746(12) 0.00728(13) -0.00673(11)
O1 0.0355(9) 0.0188(7) 0.0234(7) -0.0060(6) 0.0068(6) -0.0070(7)
N1 0.0449(13) 0.0291(10) 0.0269(10) -0.0123(8) 0.0143(9) -0.0130(9)
N2 0.0284(10) 0.0208(9) 0.0196(8) -0.0064(7) 0.0029(7) -0.0019(7)
N3 0.0216(10) 0.0249(10) 0.0473(12) -0.0147(9) 0.0036(8) -0.0036(8)
N4 0.0292(10) 0.0274(10) 0.0223(9) -0.0059(7) 0.0055(8) -0.0046(8)
C1 0.0289(12) 0.0287(11) 0.0225(10) -0.0030(9) 0.0037(9) -0.0075(9)
C2 0.0343(13) 0.0203(10) 0.0250(11) -0.0022(8) 0.0042(9) -0.0085(9)
C3 0.0220(11) 0.0188(10) 0.0234(10) -0.0034(8) -0.0001(8) -0.0012(8)
C4 0.0266(11) 0.0174(10) 0.0245(10) -0.0022(8) -0.0012(8) -0.0022(8)
C5 0.0238(11) 0.0182(10) 0.0244(10) -0.0051(8) -0.0032(8) 0.0022(8)
C6 0.0479(16) 0.0368(14) 0.0281(12) -0.0048(10) 0.0123(11) -0.0163(12)
C7 0.0356(13) 0.0204(11) 0.0279(11) -0.0073(9) -0.0023(9) 0.0028(9)
C8 0.025(5) 0.033(3) 0.019(2) -0.0117(18) 0.003(3) -0.002(3)
C9 0.024(2) 0.027(2) 0.029(2) -0.0169(17) 0.0046(15) -0.0013(17)
C10 0.017(2) 0.028(2) 0.028(2) -0.0093(15) -0.0009(15) -0.0011(15)
C11 0.023(2) 0.032(2) 0.025(2) -0.0069(17) -0.0043(16) -0.0056(16)
C12 0.016(3) 0.032(3) 0.029(3) 0.001(2) -0.012(3) -0.0008(18)
C8' 0.024(7) 0.042(5) 0.036(7) -0.018(3) 0.009(4) -0.015(4)
C9' 0.036(4) 0.042(4) 0.047(4) -0.024(3) 0.008(3) -0.004(4)
C10' 0.034(4) 0.041(4) 0.045(5) -0.022(3) -0.003(3) 0.005(3)
C11' 0.023(3) 0.047(4) 0.058(6) -0.022(4) -0.007(3) -0.007(3)
C12' 0.033(5) 0.064(8) 0.039(7) 0.015(6) -0.028(6) -0.018(5)
C13 0.0264(11) 0.0274(11) 0.0194(10) -0.0049(8) 0.0022(8) -0.0003(9)
C14 0.0313(13) 0.0281(12) 0.0208(10) -0.0060(8) 0.0006(8) -0.0045(10)
C15 0.0282(12) 0.0316(13) 0.0252(11) -0.0036(9) 0.0017(9) -0.0072(10)
C16 0.0327(13) 0.0387(14) 0.0258(11) -0.0061(10) -0.0015(9) -0.0071(11)
C17 0.0440(16) 0.0384(15) 0.0272(12) -0.0054(10) 0.0121(11) -0.0003(12)
C18 0.0240(11) 0.0220(10) 0.0340(11) -0.0013(9) -0.0033(9) -0.0014(8)
C19 0.0169(10) 0.0271(11) 0.0225(10) -0.0051(8) 0.0007(7) -0.0032(8)
C20 0.0195(11) 0.0235(11) 0.0291(11) -0.0038(8) -0.0031(8) -0.0043(9)
C21 0.0194(11) 0.0377(13) 0.0284(11) -0.0143(10) -0.0010(8) -0.0045(9)
C22 0.0245(12) 0.0429(14) 0.0230(11) 0.0003(10) -0.0028(9) -0.0076(10)
C23 0.0416(16) 0.0266(13) 0.074(2) -0.0030(14) -0.0108(16) 0.0031(11)
C24 0.0265(13) 0.0532(16) 0.0263(12) -0.0153(11) 0.0026(9) -0.0070(11)
C25 0.0344(15) 0.0289(13) 0.0543(17) 0.0033(12) -0.0093(12) -0.0095(11)
C26 0.0366(16) 0.0584(19) 0.0522(18) -0.0350(15) -0.0045(12) -0.0046(14)
C27 0.061(2) 0.079(3) 0.0286(14) 0.0132(15) -0.0092(13) -0.0225(18)

_geom_special_details            
;
 All esds (except the esd in the dihedral angle between two l.s. planes)
 are estimated using the full covariance matrix.  The cell esds are taken
 into account individually in the estimation of esds in distances, angles
 and torsion angles; correlations between esds in cell parameters are only
 used when they are defined by crystal symmetry.  An approximate (isotropic)
 treatment of cell esds is used for estimating esds involving l.s. planes.
;

loop_
_geom_bond_atom_site_label_1
_geom_bond_atom_site_label_2
_geom_bond_distance
_geom_bond_site_symmetry_2
_geom_bond_publ_flag
Zn1 O1 1.9821(16) . ?
Zn1 N1 1.985(2) . ?
Zn1 C18 2.087(2) . ?
Zn1 N3 2.127(2) . ?
O1 C3 1.304(3) . ?
N1 C1 1.314(3) . ?
N1 C8' 1.46(2) . ?
N1 C8 1.495(13) . ?
N2 C5 1.350(3) . ?
N2 C13 1.457(3) . ?
N3 C11' 1.409(6) . ?
N3 C12' 1.428(11) . ?
N3 C10 1.463(4) . ?
N3 C12 1.482(6) . ?
N3 C11 1.548(4) . ?
N3 C10' 1.593(7) . ?
N4 C16 1.452(3) . ?
N4 C17 1.453(3) . ?
N4 C15 1.459(3) . ?
C1 C2 1.411(3) . ?
C1 C6 1.516(3) . ?
C2 C3 1.404(3) . ?
C3 C4 1.442(3) . ?
C4 C5 1.370(3) . ?
C5 C7 1.505(3) . ?
C8 C9 1.534(8) . ?
C9 C10 1.532(6) . ?
C8' C9' 1.517(11) . ?
C9' C10' 1.511(10) . ?
C13 C14 1.520(3) . ?
C14 C15 1.528(3) . ?
C18 C19 1.450(3) . ?
C18 C22 1.462(3) . ?
C18 C23 1.517(3) . ?
C19 C20 1.376(3) . ?
C19 C24 1.502(3) . ?
C20 C21 1.430(3) . ?
C20 C25 1.503(3) . ?
C21 C22 1.370(4) . ?
C21 C26 1.504(3) . ?
C22 C27 1.510(4) . ?

loop_
_geom_angle_atom_site_label_1
_geom_angle_atom_site_label_2
_geom_angle_atom_site_label_3
_geom_angle
_geom_angle_site_symmetry_1
_geom_angle_site_symmetry_3
_geom_angle_publ_flag
O1 Zn1 N1 96.37(8) . . ?
O1 Zn1 C18 107.63(8) . . ?
N1 Zn1 C18 123.83(10) . . ?
O1 Zn1 N3 105.16(8) . . ?
N1 Zn1 N3 94.34(9) . . ?
C18 Zn1 N3 124.98(8) . . ?
C3 O1 Zn1 121.24(14) . . ?
C1 N1 C8' 123.3(7) . . ?
C1 N1 C8 118.7(4) . . ?
C1 N1 Zn1 121.94(16) . . ?
C8' N1 Zn1 114.7(7) . . ?
C8 N1 Zn1 117.9(4) . . ?
C5 N2 C13 124.80(19) . . ?
C11' N3 C12' 120.5(6) . . ?
C10 N3 C12 109.9(4) . . ?
C10 N3 C11 106.5(3) . . ?
C12 N3 C11 103.9(4) . . ?
C11' N3 C10' 107.1(5) . . ?
C12' N3 C10' 106.4(8) . . ?
C11' N3 Zn1 101.7(3) . . ?
C12' N3 Zn1 118.4(8) . . ?
C10 N3 Zn1 112.7(2) . . ?
C12 N3 Zn1 113.0(4) . . ?
C11 N3 Zn1 110.17(18) . . ?
C10' N3 Zn1 100.6(3) . . ?
C16 N4 C17 109.8(2) . . ?
C16 N4 C15 110.94(19) . . ?
C17 N4 C15 110.4(2) . . ?
N1 C1 C2 123.4(2) . . ?
N1 C1 C6 120.3(2) . . ?
C2 C1 C6 116.2(2) . . ?
C3 C2 C1 129.6(2) . . ?
O1 C3 C2 124.4(2) . . ?
O1 C3 C4 117.92(19) . . ?
C2 C3 C4 117.7(2) . . ?
C5 C4 C3 126.5(2) . . ?
N2 C5 C4 123.9(2) . . ?
N2 C5 C7 116.3(2) . . ?
C4 C5 C7 119.8(2) . . ?
N1 C8 C9 111.0(8) . . ?
C10 C9 C8 111.7(5) . . ?
N3 C10 C9 108.7(4) . . ?
N1 C8' C9' 102.4(11) . . ?
C10' C9' C8' 115.6(11) . . ?
C9' C10' N3 122.1(6) . . ?
N2 C13 C14 110.05(18) . . ?
C13 C14 C15 111.58(19) . . ?
N4 C15 C14 113.1(2) . . ?
C19 C18 C22 104.71(19) . . ?
C19 C18 C23 122.9(2) . . ?
C22 C18 C23 121.2(2) . . ?
C19 C18 Zn1 99.94(15) . . ?
C22 C18 Zn1 99.69(15) . . ?
C23 C18 Zn1 103.59(18) . . ?
C20 C19 C18 108.96(19) . . ?
C20 C19 C24 127.0(2) . . ?
C18 C19 C24 124.0(2) . . ?
C19 C20 C21 108.8(2) . . ?
C19 C20 C25 126.3(2) . . ?
C21 C20 C25 124.9(2) . . ?
C22 C21 C20 108.4(2) . . ?
C22 C21 C26 127.1(3) . . ?
C20 C21 C26 124.5(3) . . ?
C21 C22 C18 109.1(2) . . ?
C21 C22 C27 126.8(3) . . ?
C18 C22 C27 124.1(3) . . ?

_refine_diff_density_max         0.378
_refine_diff_density_min         -0.502
_refine_diff_density_rms         0.070

_shelx_res_file                  
;
TITL eg_l3hzncp2_tw4 in P-1
    eg_l3hzncp2_tw5.res
    created by SHELXL-2017/1 at 14:13:44 on 29-Jul-2021
CELL 1.54178   8.05130  12.37490  14.75810  81.3299  81.6550  74.9858
ZERR    2.00   0.00040   0.00060   0.00070   0.0017   0.0017   0.0017
LATT  1
SFAC C H N O Zn

UNIT 54 96 8 2 2
LIST 6 ! automatically inserted. Change 6 to 4 for CHECKCIF!!
TEMP -173.150
SIZE 0.075 0.087 0.263
L.S. 16
ACTA
FMAP 2
PLAN 20
SADI c8 c9 c8' c9' c9 c10 c9' c10'
SADI n3 c10 n3 c10' n3 c11 n3 c11' n3 c12  n3 c12'
SADI c11 c12 c11' c12'
RIGU c8 c9 c10 c11 c12 c8' c9' c10' c11' c12'
SIMU c8 c8'
SIMU c12 c12'
WGHT    0.049200    0.890500
BASF   0.45846
FVAR       0.82689   0.60496
ZN1   5    0.058220    0.765500    0.749936    11.00000    0.02880    0.02027 =
         0.02517   -0.00746    0.00728   -0.00673
O1    4    0.085380    0.646068    0.669474    11.00000    0.03552    0.01877 =
         0.02345   -0.00602    0.00682   -0.00704
N1    3   -0.077608    0.697223    0.855938    11.00000    0.04490    0.02906 =
         0.02690   -0.01233    0.01433   -0.01301
N2    3    0.224989    0.562124    0.508798    11.00000    0.02837    0.02084 =
         0.01958   -0.00643    0.00288   -0.00190
H2A   2    0.202047    0.617607    0.539452    11.00000    0.03031
N3    3   -0.158128    0.893899    0.707950    11.00000    0.02157    0.02487 =
         0.04728   -0.01467    0.00357   -0.00355
N4    3    0.387469    0.657960    0.218930    11.00000    0.02915    0.02742 =
         0.02233   -0.00588    0.00553   -0.00457
C1    1   -0.090854    0.592741    0.861774    11.00000    0.02895    0.02866 =
         0.02248   -0.00298    0.00370   -0.00748
C2    1   -0.015447    0.521294    0.793105    11.00000    0.03426    0.02033 =
         0.02496   -0.00222    0.00424   -0.00854
AFIX  43
H2    2   -0.015438    0.444157    0.810293    11.00000   -1.20000
AFIX   0
C3    1    0.059595    0.547358    0.703105    11.00000    0.02203    0.01878 =
         0.02343   -0.00338   -0.00009   -0.00115
C4    1    0.107675    0.459557    0.643335    11.00000    0.02663    0.01741 =
         0.02449   -0.00223   -0.00118   -0.00219
AFIX  43
H4    2    0.083384    0.389169    0.668169    11.00000   -1.20000
AFIX   0
C5    1    0.184888    0.467510    0.554308    11.00000    0.02383    0.01818 =
         0.02439   -0.00508   -0.00316    0.00218
C6    1   -0.196185    0.543806    0.943768    11.00000    0.04794    0.03676 =
         0.02808   -0.00484    0.01232   -0.01626
AFIX 137
H6A   2   -0.172885    0.462048    0.943789    11.00000   -1.50000
H6B   2   -0.319610    0.577515    0.939631    11.00000   -1.50000
H6C   2   -0.164162    0.560214    1.000898    11.00000   -1.50000
AFIX   0
C7    1    0.228101    0.367053    0.501447    11.00000    0.03555    0.02037 =
         0.02787   -0.00734   -0.00231    0.00281
AFIX 137
H7A   2    0.163993    0.385242    0.447322    11.00000   -1.50000
H7B   2    0.195858    0.303056    0.541152    11.00000   -1.50000
H7C   2    0.352594    0.347440    0.481441    11.00000   -1.50000
AFIX   0
PART 1 21
C8    1   -0.198397    0.774261    0.918610    21.00000    0.02534    0.03284 =
         0.01936   -0.01173    0.00333   -0.00204
AFIX  23
H8A   2   -0.147662    0.768047    0.976957    21.00000   -1.20000
H8AB  2   -0.309183    0.751312    0.933500    21.00000   -1.20000
AFIX   0
C9    1   -0.232660    0.896902    0.873523    21.00000    0.02392    0.02675 =
         0.02900   -0.01692    0.00457   -0.00132
AFIX  23
H9A   2   -0.316821    0.945485    0.915298    21.00000   -1.20000
H9AB  2   -0.123578    0.921996    0.864268    21.00000   -1.20000
AFIX   0
C10   1   -0.303634    0.910619    0.780531    21.00000    0.01703    0.02783 =
         0.02831   -0.00926   -0.00087   -0.00110
AFIX  23
H10A  2   -0.372182    0.854613    0.781102    21.00000   -1.20000
H10B  2   -0.380089    0.986900    0.768928    21.00000   -1.20000
AFIX   0
C11   1   -0.225633    0.862094    0.625080    21.00000    0.02345    0.03189 =
         0.02481   -0.00693   -0.00433   -0.00563
AFIX 137
H11A  2   -0.136600    0.858790    0.572013    21.00000   -1.50000
H11B  2   -0.330270    0.918993    0.609236    21.00000   -1.50000
H11C  2   -0.252777    0.788359    0.641515    21.00000   -1.50000
AFIX   0
C12   1   -0.114042    1.002841    0.672660    21.00000    0.01646    0.03230 =
         0.02929    0.00084   -0.01153   -0.00077
AFIX 137
H12A  2   -0.020503    0.991661    0.621931    21.00000   -1.50000
H12B  2   -0.076355    1.031852    0.722401    21.00000   -1.50000
H12C  2   -0.216123    1.057034    0.650316    21.00000   -1.50000
AFIX   0
PART 0
PART 2  -21
C8'   1   -0.150801    0.769589    0.928477   -21.00000    0.02386    0.04158 =
         0.03597   -0.01786    0.00902   -0.01500
AFIX  23
H8'A  2   -0.064760    0.806655    0.943567   -21.00000   -1.20000
H8'B  2   -0.193792    0.726518    0.985126   -21.00000   -1.20000
AFIX   0
C9'   1   -0.298242    0.854784    0.885029   -21.00000    0.03641    0.04225 =
         0.04656   -0.02365    0.00777   -0.00417
AFIX  23
H9'A  2   -0.372303    0.813332    0.863652   -21.00000   -1.20000
H9'B  2   -0.369515    0.899705    0.933245   -21.00000   -1.20000
AFIX   0
C10'  1   -0.245337    0.934880    0.804859   -21.00000    0.03422    0.04059 =
         0.04467   -0.02206   -0.00324    0.00522
AFIX  23
H10C  2   -0.164461    0.970903    0.826620   -21.00000   -1.20000
H10D  2   -0.350319    0.995111    0.792589   -21.00000   -1.20000
AFIX   0
C11'  1   -0.261869    0.830416    0.681932   -21.00000    0.02281    0.04708 =
         0.05846   -0.02153   -0.00729   -0.00712
AFIX 137
H11D  2   -0.378351    0.878195    0.675348   -21.00000   -1.50000
H11E  2   -0.268721    0.766644    0.729349   -21.00000   -1.50000
H11F  2   -0.210672    0.802264    0.623007   -21.00000   -1.50000
AFIX   0
C12'  1   -0.126690    0.991462    0.649915   -21.00000    0.03343    0.06413 =
         0.03928    0.01463   -0.02814   -0.01769
AFIX 137
H12D  2   -0.064756    0.969504    0.590728   -21.00000   -1.50000
H12E  2   -0.056525    1.026646    0.679773   -21.00000   -1.50000
H12F  2   -0.237213    1.045196    0.639415   -21.00000   -1.50000
AFIX   0
PART 0
C13   1    0.320947    0.569773    0.417406    11.00000    0.02638    0.02741 =
         0.01935   -0.00490    0.00220   -0.00035
AFIX  23
H13A  2    0.265068    0.541075    0.373726    11.00000   -1.20000
H13B  2    0.440500    0.522674    0.419656    11.00000   -1.20000
AFIX   0
C14   1    0.325559    0.691435    0.384200    11.00000    0.03125    0.02814 =
         0.02081   -0.00597    0.00063   -0.00447
AFIX  23
H14A  2    0.368521    0.722550    0.431701    11.00000   -1.20000
H14B  2    0.206765    0.736581    0.375586    11.00000   -1.20000
AFIX   0
C15   1    0.442090    0.701226    0.293437    11.00000    0.02815    0.03162 =
         0.02524   -0.00358    0.00169   -0.00717
AFIX  23
H15A  2    0.442673    0.781407    0.274757    11.00000   -1.20000
H15B  2    0.561917    0.659232    0.303282    11.00000   -1.20000
AFIX   0
C16   1    0.231011    0.733149    0.187040    11.00000    0.03274    0.03865 =
         0.02581   -0.00614   -0.00148   -0.00711
AFIX 137
H16A  2    0.250987    0.808338    0.166854    11.00000   -1.50000
H16B  2    0.136637    0.737706    0.237452    11.00000   -1.50000
H16C  2    0.199775    0.704169    0.135282    11.00000   -1.50000
AFIX   0
C17   1    0.524089    0.643063    0.142548    11.00000    0.04401    0.03841 =
         0.02720   -0.00536    0.01209   -0.00026
AFIX 137
H17A  2    0.486831    0.611868    0.093906    11.00000   -1.50000
H17B  2    0.628751    0.591215    0.164231    11.00000   -1.50000
H17C  2    0.548806    0.716061    0.118005    11.00000   -1.50000
AFIX   0
C18   1    0.303525    0.789579    0.755412    11.00000    0.02396    0.02196 =
         0.03399   -0.00134   -0.00332   -0.00142
C19   1    0.308937    0.877750    0.679061    11.00000    0.01690    0.02709 =
         0.02246   -0.00515    0.00070   -0.00321
C20   1    0.274310    0.979659    0.713282    11.00000    0.01953    0.02352 =
         0.02912   -0.00381   -0.00315   -0.00435
C21   1    0.248533    0.960997    0.811745    11.00000    0.01936    0.03769 =
         0.02843   -0.01429   -0.00102   -0.00448
C22   1    0.268646    0.847716    0.837869    11.00000    0.02445    0.04285 =
         0.02301    0.00026   -0.00277   -0.00757
C23   1    0.420621    0.671872    0.754566    11.00000    0.04156    0.02663 =
         0.07368   -0.00302   -0.01081    0.00310
AFIX 137
H23A  2    0.382494    0.622438    0.807397    11.00000   -1.50000
H23B  2    0.539925    0.674554    0.758498    11.00000   -1.50000
H23C  2    0.415092    0.642584    0.697256    11.00000   -1.50000
AFIX   0
C24   1    0.343425    0.857601    0.579453    11.00000    0.02649    0.05318 =
         0.02633   -0.01526    0.00259   -0.00700
AFIX 137
H24A  2    0.356583    0.927283    0.540903    11.00000   -1.50000
H24B  2    0.246320    0.833969    0.562192    11.00000   -1.50000
H24C  2    0.449872    0.798405    0.570280    11.00000   -1.50000
AFIX   0
C25   1    0.259684    1.093209    0.657475    11.00000    0.03436    0.02890 =
         0.05430    0.00328   -0.00930   -0.00951
AFIX 137
H25A  2    0.294337    1.083498    0.592179    11.00000   -1.50000
H25B  2    0.335499    1.132554    0.678497    11.00000   -1.50000
H25C  2    0.139683    1.137592    0.665371    11.00000   -1.50000
AFIX   0
C26   1    0.204400    1.052639    0.873881    11.00000    0.03658    0.05839 =
         0.05222   -0.03499   -0.00446   -0.00461
AFIX 137
H26A  2    0.302372    1.087203    0.869317    11.00000   -1.50000
H26B  2    0.179680    1.020388    0.937740    11.00000   -1.50000
H26C  2    0.102401    1.110020    0.855060    11.00000   -1.50000
AFIX   0
C27   1    0.265629    0.788686    0.935170    11.00000    0.06061    0.07889 =
         0.02864    0.01322   -0.00915   -0.02247
AFIX 137
H27A  2    0.182198    0.837106    0.976240    11.00000   -1.50000
H27B  2    0.381052    0.772849    0.955459    11.00000   -1.50000
H27C  2    0.231677    0.717783    0.936974    11.00000   -1.50000
REM #####
REM #####
REM #####
AFIX   0
HKLF 5


REM  eg_l3hzncp2_tw4 in P-1
REM R1 =  0.0380 for    5551 Fo > 4sig(Fo)  and  0.0421 for all    5871 data
REM    362 parameters refined using     52 restraints

END

WGHT      0.0492      0.8905

REM Highest difference peak  0.378,  deepest hole -0.502,  1-sigma level  0.070
Q1    1   0.0910  1.0686  0.9023  11.00000  0.05    0.38
Q2    1   0.4524  0.8612  0.5516  11.00000  0.05    0.37
Q3    1   0.2010  0.7927  0.7540  11.00000  0.05    0.32
Q4    1   0.2859  0.9756  0.7583  11.00000  0.05    0.32
Q5    1  -0.0986  0.7868  0.7261  11.00000  0.05    0.31
Q6    1   0.2774  0.9335  0.7023  11.00000  0.05    0.27
Q7    1   0.3566  0.5074  0.2414  11.00000  0.05    0.27
Q8    1   0.3754  1.0986  0.6162  11.00000  0.05    0.26
Q9    1   0.1697  0.7482  0.7204  11.00000  0.05    0.26
Q10   1   0.2995  0.8081  0.8049  11.00000  0.05    0.26
Q11   1   0.2282  1.1762  0.7035  11.00000  0.05    0.25
Q12   1  -0.2745  0.9573  0.8172  11.00000  0.05    0.25
Q13   1   0.3031  0.6595  0.6973  11.00000  0.05    0.24
Q14   1   0.3271  0.8216  0.7138  11.00000  0.05    0.24
Q15   1   0.1708  0.7288  0.8235  11.00000  0.05    0.23
Q16   1  -0.1674  0.8536  0.6646  11.00000  0.05    0.23
Q17   1   0.2135  1.1466  0.8134  11.00000  0.05    0.23
Q18   1   0.0730  0.4818  0.5795  11.00000  0.05    0.23
Q19   1   0.3197  0.7618  0.5860  11.00000  0.05    0.22
Q20   1   0.0369  0.6601  0.5231  11.00000  0.05    0.22
;
_shelx_res_checksum              17669
